# Supplementary material for: Molecular features of the UNC-45 chaperone critical for binding and folding muscle myosin
Source: Nat Commun. 2019 Oct 21;10:4781. doi: 10.1038/s41467-019-12667-8 (PMC6803673; doi:10.1038/s41467-019-12667-8)
Supplement: Supplementary file 4 — Source Data [file 41467_2019_12667_MOESM4_ESM.xlsx]

## Sheet: Figure 1b
Figure 1b	anti-His								Figure 1b	anti-FLAG
Figure 1b	anti-UNC-45

## Sheet: Figure 1c
Figure 1c	anti-His							Figure 1c	anti-FLAG
Figure 1c	anti-UNC-45

## Sheet: Figure 1e
Figure 1e

## Sheet: Figure 2b
Figure 2b	anti-His

## Sheet: Figure 2c
Figure 2c	Coomassie - myosin expressed w/o UNC-45								Figure 2c	Coomassie - co-expression with WT UNC-45

## Sheet: Figure 2d
Figure 2d	Coomassie - co-expression with UNC-45 Y750W						Figure 2d	Coomassie - co-expression with UNC-45 ΔUCS						Figure 2d	Coomassie - co-expression with UNC-45 N801A						Figure 2d	Coomassie - co-expression with UNC-45 ΔUCS K82E
Figure 2d	Coomassie - co-expression with UNC-45 ΔTPR						Figure 2d	Coomassie - co-expression with UNC-45 K82E						Figure 2d	Coomassie - co-expression with UNC-45 L121W
Figure 2d	Coomassie - co-expression with UNC-45 G427E						Figure 2d	Coomassie - co-expression with UNC-45 E781K						Figure 2d	Coomassie - co-expression with UNC-45 L822F						Figure 2d	Coomassie - co-expression with UNC-45 L559S

## Sheet: Figure 3a
Figure 3a	Tryptophan fluorescence
	Time (s)	Normalized Trp fluorescence
	0	0.457311
	0.117187	0.826383
	0.234374	0.94257
	0.351562	1
	0.468749	0.992927
	0.585936	0.954107
	0.703123	0.979074
	0.82031	0.927902
	0.937498	0.952869
	1.05468	0.946741
	1.17187	0.918514
	1.28906	0.937289
	1.40625	0.933312
	1.52343	0.909651
	1.64062	0.909882
	1.75781	0.872267
	1.875	0.897758
	1.99218	0.875594
	2.10937	0.867277
	2.22656	0.859785
	2.34374	0.838089
	2.46093	0.802314
	2.57812	0.814499
	2.69531	0.820265
	2.81249	0.803502
	2.92968	0.786683
	3.04687	0.821392
	3.16405	0.779191
	3.28124	0.794171
	3.39843	0.787455
	3.51562	0.794171
	3.6328	0.75619
	3.74999	0.749358
	3.86718	0.75875
	3.98436	0.755959
	4.10155	0.762253
	4.21874	0.719346
	4.33593	0.708699
	4.45311	0.714107
	4.5703	0.703535
	4.68749	0.702281
	4.80468	0.703647
	4.92186	0.694142
	5.03905	0.673634
	5.15624	0.691766
	5.27342	0.688435
	5.39061	0.690511
	5.5078	0.662465
	5.62499	0.659187
	5.74217	0.614872
	5.85936	0.664786
	5.97655	0.641548
	6.09373	0.635185
	6.21092	0.625435
	6.32811	0.615279
	6.4453	0.60856
	6.56248	0.580573
	6.67967	0.611592
	6.79686	0.606946
	6.91404	0.592092
	7.03123	0.617706
	7.14842	0.579967
	7.26561	0.59856
	7.38279	0.556628
	7.49998	0.553597
	7.61717	0.589717
	7.73436	0.584312
	7.85154	0.554758
	7.96873	0.554707
	8.08592	0.530105
	8.2031	0.525759
	8.32029	0.53445
	8.43748	0.523689
	8.55467	0.504284
	8.67185	0.518382
	8.78904	0.510956
	8.90623	0.521669
	9.02341	0.513489
	9.1406	0.488116
	9.25779	0.533793
	9.37498	0.482264
	9.49216	0.485038
	9.60935	0.475591
	9.72654	0.484685
	9.84372	0.493073
	9.96091	0.480596
	10.0781	0.487364
	10.1953	0.474933
	10.3125	0.471549
	10.4297	0.466803
	10.5468	0.493731
	10.664	0.475897
	10.7812	0.432143
	10.8984	0.422039
	11.0156	0.403763
	11.1328	0.419314
	11.25	0.460787
	11.3672	0.455336
	11.4843	0.445631
	11.6015	0.417338
	11.7187	0.43245
	11.8359	0.387992
	11.9531	0.391946
	12.0703	0.403851
	12.1875	0.387333
	12.3047	0.394713
	12.4218	0.422346
	12.539	0.382194
	12.6562	0.408552
	12.7734	0.412197
	12.8906	0.437899
	13.0078	0.395416
	13.125	0.395724
	13.2422	0.382632
	13.3593	0.391726
	13.4765	0.37389
	13.5937	0.386938
	13.7109	0.386587
	13.8281	0.362775
	13.9453	0.329306
	14.0625	0.360711
	14.1797	0.352937
	14.2968	0.345205
	14.414	0.36203
	14.5312	0.349948
	14.6484	0.351576
	14.7656	0.341079
	14.8828	0.352671
	15	0.350958
	15.1171	0.276577
	15.2343	0.353288
	15.3515	0.318748
	15.4687	0.324688
	15.5859	0.35333
	15.7031	0.330483
	15.8203	0.352979
	15.9375	0.332854
	16.0546	0.308872
	16.1718	0.300478
	16.289	0.323368
	16.4062	0.358382
	16.5234	0.299818
	16.6406	0.301179
	16.7578	0.324337
	16.875	0.312604
	16.9921	0.269465
	17.1093	0.293055
	17.2265	0.253609
	17.3437	0.247159
	17.4609	0.310852
	17.5781	0.30351
	17.6953	0.298336
	17.8125	0.269815
	17.9296	0.28233
	18.0468	0.258001
	18.164	0.265734
	18.2812	0.24273
	18.3984	0.267055
	18.5156	0.26177
	18.6328	0.302459
	18.75	0.267405
	18.8671	0.248945
	18.9843	0.272146
	19.1015	0.277548
	19.2187	0.251239
	19.3359	0.25462
	19.4531	0.258623
	19.5703	0.271836
	19.6874	0.2341
	19.8046	0.270436
	19.9218	0.250578
	20.039	0.249218
	20.1562	0.219331
	20.2734	0.221975
	20.3906	0.239813
	20.5078	0.245603
	20.6249	0.220229
	20.7421	0.229086
	20.8593	0.2341
	20.9765	0.220927
	21.0937	0.225281
	21.2109	0.205459
	21.3281	0.198387
	21.4453	0.238104
	21.5624	0.199709
	21.6796	0.206745
	21.7968	0.208178
	21.914	0.219293
	22.0312	0.213855
	22.1484	0.194658
	22.2656	0.219605
	22.3828	0.225393
	22.4999	0.213818
	22.6171	0.211871
	22.7343	0.224308
	22.8515	0.202704
	22.9687	0.198699
	23.0859	0.174799
	23.2031	0.194309
	23.3203	0.191975
	23.4374	0.193683
	23.5546	0.150863
	23.6718	0.200022
	23.789	0.20072
	23.9062	0.177445
	24.0234	0.185287
	24.1406	0.186611
	24.2578	0.157308
	24.3749	0.142711
	24.4921	0.190027
	24.6093	0.18898
	24.7265	0.164033
	24.8437	0.218669
	24.9609	0.204412
	25.0781	0.171035
	25.1952	0.185949
	25.3124	0.204835
	25.4296	0.198736
	25.5468	0.199397
	25.664	0.182569
	25.7812	0.17741
	25.8984	0.164346
	26.0156	0.171803
	26.1327	0.168736
	26.2499	0.184554
	26.3671	0.184902
	26.4843	0.158946
	26.6015	0.153894
	26.7187	0.160931
	26.8359	0.154277
	26.9531	0.146821
	27.0702	0.130655
	27.1874	0.122224
	27.3046	0.133686
	27.4218	0.151977
	27.539	0.128601
	27.6562	0.133024
	27.7734	0.148528
	27.8906	0.13344
	28.0077	0.131003
	28.1249	0.141804
	28.2421	0.126266
	28.3593	0.15048
	28.4765	0.170373
	28.5937	0.146473
	28.7109	0.115185
	28.8281	0.136369
	28.9452	0.0972804
	29.0624	0.121248
	29.1796	0.162709
	29.2968	0.134035
	29.414	0.134663
	29.5312	0.118812
	29.6484	0.130307
	29.7655	0.154556
	29.8827	0.155531
	29.9999	0.14149
	30.1171	0.145428
	30.2343	0.134697
	30.3515	0.132362
	30.4687	0.12832
	30.5859	0.162674
	30.703	0.141769
	30.8202	0.161107
	30.9374	0.162325
	31.0546	0.143825
	31.1718	0.147797
	31.289	0.139714
	31.4062	0.131946
	31.5234	0.12191
	31.6405	0.163336
	31.7577	0.12191
	31.8749	0.1209
	31.9921	0.157587
	32.1093	0.121281
	32.2265	0.147483
	32.3437	0.132362
	32.4609	0.12731
	32.578	0.108808
	32.6952	0.0933365
	32.8124	0.155253
	32.9296	0.117868
	33.0468	0.113164
	33.164	0.10846
	33.2812	0.10268
	33.3984	0.133338
	33.5155	0.0906204
	33.6327	0.146856
	33.7499	0.136089
	33.8671	0.137516
	33.9843	0.137032
	34.1015	0.132048
	34.2187	0.0962375
	34.3359	0.12832
	34.453	0.114175
	34.5702	0.0913157
	34.6874	0.12264
	34.8046	0.123268
	34.9218	0.1209
	35.039	0.13811
	35.1562	0.113827
	35.2733	0.107798
	35.3905	0.0744537
	35.5077	0.104668
	35.6249	0.0946621
	35.7421	0.094282
	35.8593	0.0889149
	35.9765	0.0835475
	36.0937	0.128286
	36.2108	0.0559189
	36.328	0.0950423
	36.4452	0.135809
	36.5624	0.0925439
	36.6796	0.0808637
	36.7968	0.110448
	36.914	0.0842747
	37.0312	0.110796
	37.1483	0.115433
	37.2655	0.0916309
	37.3827	0.0879367
	37.4999	0.103723
	37.6171	0.0669705
	37.7343	0.0937167
	37.8515	0.0885996
	37.9687	0.0717065
	38.0858	0.0760953
	38.203	0.0868618
	38.3202	0.0868941
	38.4374	0.118879
	38.5546	0.0555097
	38.6718	0.0825691
	38.789	0.0751167
	38.9061	0.0949772
	39.0233	0.0657072
	39.1405	0.10846
	39.2577	0.0781479
	39.3749	0.0653285
	39.4921	0.0703804
	39.6093	0.0659916
	39.7265	0.0957051
	39.8436	0.0414262
	39.9608	0.0868941
	40.078	0.0946621
	40.1952	0.0939668
	40.3124	0.100725
	40.4296	0.0868941
	40.5468	0.112883
	40.664	0.107069
	40.7811	0.108112
	40.8983	0.101387
	41.0155	0.0889149
	41.1327	0.0666547
	41.2499	0.110514
	41.3671	0.0862956
	41.4843	0.100692
	41.6015	0.0852208
	41.7186	0.100029
	41.8358	0.05652
	41.953	0.0993011
	42.0702	0.0939668
	42.1874	0.104038
	42.3046	0.0686754
	42.4218	0.0585718
	42.539	0.043447
	42.6561	0.063339
	42.7733	0.109885
	42.8905	0.0663703
	43.0077	0.0986384
	43.1249	0.0731276
	43.2421	0.0770738
	43.3593	0.063339
	43.4765	0.0950098
	43.5936	0.0741063
	43.7108	0.0997142
	43.828	0.0760953
	43.9452	0.0717065
	44.0624	0.060655
	44.1796	0.0581935
	44.2968	0.0521935
	44.4139	0.0687069
	44.5311	0.100692
	44.6483	0.0784954
	44.7655	0.0670649
	44.8827	0.0612557
	44.9999	0.0848733
	45.1171	0.0922612
	45.2343	0.0566443
	45.3514	0.074138
	45.4686	0.0623599
	45.5858	0.0569915
	45.703	0.0680123
	45.8202	0.0643181
	45.9374	0.023556
	46.0546	0.00877627
	46.1718	0.0603078
	46.2889	0.0467945
	46.4061	0.0764109
	46.5233	0.0727168
	46.6405	0.0505198
	46.7577	0.0750849
	46.8749	0.0511831
	46.9921	0.0592662
	47.1093	0.0477742
	47.2264	0.0542143
	47.3436	0.0319557
	47.4608	0.0552246
	47.578	0.0852851
	47.6952	0.0478049
	47.8124	0.0683596
	47.9296	0.0380785
	48.0468	0.0374454
	48.1639	0.0545304
	48.2811	0.0495402
	48.3983	0.0137989
	48.5155	0.0508052
	48.6327	0.08961
	48.7499	0.046856
	48.8671	0.031639
	48.9843	0.0865465
	49.1014	0.096683
	49.2186	0.0682966
	49.3358	0.0751803
	49.453	0.0471416
	49.5702	0.0377316
	49.6874	0.0687385
	49.8046	0.0390585
	49.9217	0.00744852
	50.0389	0.0632137
	50.1561	0.0589813
	50.2733	0.053551
	50.3905	0.0576548
	50.5077	0.0357108
	50.6249	0.0242794
	50.7421	0.0821255
	50.8592	0.0343535
	50.9764	0.0619501
	51.0936	0.0665918
	51.2108	0.0579398
	51.328	0.0612869
	51.4452	0.0623912
	51.5624	0.0286379
	51.6796	0.048152
	51.7967	0.0532348
	51.9139	0.0407323
	52.0311	0.0387116
	52.1483	0.0391193
	52.2655	0.0542453
	52.3827	0.0303119
	52.4999	0.0529496
	52.6171	0.060339
	52.7342	0.0411098
	52.8514	0.0275675
	52.9686	0.0643181
	53.0858	0.0259534
	53.203	0.0633077
	53.3202	0.0508052
	53.4374	0.0394054
	53.5545	0.0174938
	53.6717	0.0283811
	53.7889	0.060339
	53.9061	0.0730642
	54.0233	0.0626759
	54.1405	0.0640022
	54.2577	0.0498257
	54.3749	0.0376709
	54.492	0.0764427
	54.6092	0.035741
	54.7264	0.0148093
	54.8436	0.0265871
	54.9608	0.0505507
	55.078	0.0572454
	55.1952	0.0256067
	55.3124	0.0461312
	55.4295	0.0306587
	55.5467	0.0400384
	55.6639	0.0282911
	55.7811	0.0178405
	55.8983	0.0579398
	56.0155	0.0478049
	56.1327	0.0431
	56.2499	0.0626759
	56.367	0.0232093
	56.4842	0.0528568
	56.6014	0.0414567
	56.7186	0.0421202
	56.8358	0.0373847
	56.953	0.0464475
	57.0702	0.0127885
	57.1874	0.0431
	57.3045	0.0605613
	57.4217	0.0545304
	57.5389	0.0400384
	57.6561	0.0748329
	57.7733	0.0336597
	57.8905	0
	58.0077	0.0302818
	58.1249	0.00196279
	58.242	0.0310056
	58.3592	0.0781798
	58.4764	0.0144332
	58.5936	0.0158492
	58.7108	0.0097281
	58.828	0.0138578
	58.9452	0.0377316
	59.0623	0.0438552
	59.1795	0.0266171
	59.2967	0.0390281
	59.4139	0.0652656
	59.5311	0.0411403
	59.6483	0.0242495
	59.7655	0.0349565
	59.8827	0.0258936

## Sheet: Figure 3b
Figure 3b	Coomassie

## Sheet: Figure 3c
Figure 3c	ATPase activity s-1
	[Actin]	Purification 1			Purification 2
	0	0.049449	0.043177	0.055721	0.036506	0.02655	0.046462
	2.5	0.033587	0.033587	0.058676	0.063057	0.058078	0.073013
	5	0.04779	0.09797	0.079151	0.089606	0.089606	0.084628
	10	0.081376	0.081376	0.100192	0.082968	0.127771	0.137727
	20	0.180805	0.174532	0.199622	0.164278	0.169256	0.179212
	30	0.24021	0.152397	0.202575	0.195805	0.265499	0.240608
	45	0.217709	0.242798	0.180074	0.160959	0.23563	0.146024
	90	0.273231	0.204234	0.260686	0.247245	0.247245	0.222355

## Sheet: Figure 3d
Figure 3d					Inset: example traces
					Time (seconds)	Pyrene fluorescence (%)	Pyrene fluorescence (%)	Pyrene fluorescence (%)	Pyrene fluorescence (%)	Pyrene fluorescence (%)
	MHC-B Affinity for actin:					10 nM	20 nM	40 nM	80 nM	1000 nM
		[S1] (nM)	Relative amplitude (%)		7.63685e-06	84.3105	84.1863	84.7578	85.9539	85.192
		5	1.5		2.29106e-05	84.4854	84.2913	85.5677	85.5195	85.9886
		10	3		3.81843e-05	85.9223	85.1534	85.8646	86.2221	85.2388
		20	5.88		5.3458e-05	86.0525	85.2315	84.953	85.2348	84.9583
		40	10.2		6.87317e-05	87.4143	86.0486	84.998	86.3303	85.4194
		80	13.5		8.40054e-05	85.7412	85.0447	85.901	86.2501	86.1962
		160	15		9.92791e-05	85.8743	85.1246	85.0315	85.9336	85.2304
		320	15.6		0.000114553	84.8831	84.5298	85.428	85.456	85.1539
		640	15.3		0.000129826	84.5496	84.3298	84.9182	85.1912	85.7011
		1000	15.72		0.0001451	87.1183	85.871	85.0515	85.82	86.609
					0.000160374	84.6946	84.4168	84.7482	85.7297	85.0044
					0.000175648	84.8028	84.4817	86.1644	85.6786	85.6433
					0.000190921	84.5775	84.3465	85.0598	84.5773	85.1968
					0.000206195	84.9232	84.5539	84.8697	85.7207	85.4321
					0.000221469	85.4327	84.8596	85.5895	85.2006	86.071
					0.000236742	86.3153	85.3892	85.6262	85.7959	85.9123
					0.000252016	86.85	85.71	84.8982	84.9078	86.0038
					0.00026729	86.1274	85.2765	84.8418	85.9185	85.1233
					0.000282564	88.1345	86.4807	84.4167	84.6618	85.8788
					0.000297837	86.6493	85.5896	84.7766	85.3236	85.6339
					0.000313111	84.8831	84.5299	85.5413	85.2574	85.9365
					0.000328385	85.4451	84.867	85.2667	85.423	85.4076
					0.000343658	86.6091	85.5655	85.2864	85.82	84.5579
					0.000358932	85.1641	84.6984	85.5612	86.4061	85.5425
					0.000374206	86.2077	85.3246	85.8896	85.2758	84.7016
					0.000389479	86.0597	85.2358	86.2409	85.3093	84.7165
					0.000404753	85.0033	84.602	85.748	85.3662	85.0623
					0.000420027	85.7787	85.0672	85.4563	85.1251	84.8605
					0.000435301	86.3809	85.4285	85.2949	85.0258	84.6771
					0.000450574	87.0629	85.8377	85.5696	85.3236	85.1632
					0.000465848	84.5218	84.3131	85.0881	85.4984	85.6339
					0.000481122	86.1274	85.2765	84.8049	85.9854	85.2732
					0.000496395	86.6091	85.5655	85.2015	85.853	85.5423
					0.000511669	85.6582	84.9949	84.2384	86.5244	85.0473
					0.000526943	84.8829	84.5297	85.0764	85.2243	84.8605
					0.000542217	86.2608	85.3565	84.9748	85.5644	84.8697
					0.00055749	86.9975	85.7985	85.1416	86.0611	84.6342
					0.000572764	86.3152	85.3892	85.2946	84.4725	84.188
					0.000588038	84	84	84.8414	85.0589	85.5422
					0.000603311	85.9669	85.1801	85.1899	85.0019	85.6003
					0.000618585	85.2042	84.7225	85.5126	86.1509	85.4172
					0.000633859	85.257	84.7542	84.9433	84.8603	85.4598
					0.000649132	87.0228	85.8137	84.8332	84.6856	86.5942
					0.000664406	86.2479	85.3487	84.6066	85.3991	84.7016
					0.00067968	85.4975	84.8985	85.7564	85.6637	85.0959
					0.000694954	85.9795	85.1877	85.0965	85.333	85.4171
					0.000710227	86.2203	85.3322	85.6262	85.3898	85.2733
					0.000725501	84.7627	84.4576	85.7765	85.6308	84.4326
					0.000740775	84.8028	84.4817	84.2183	85.4891	86.0374
					0.000756048	85.8589	85.1153	85.5214	85.2005	85.4506
					0.000771322	85.6859	85.0115	85.3518	85.7063	85.3405
					0.000786596	84.6396	84.3837	85.3515	84	84.4663
					0.00080187	85.9267	85.156	85.6431	85.5645	84.7599
					0.000817143	85.6458	84.9875	85.2864	85.092	84.7109
					0.000832417	85.9669	85.1801	85.6829	85.8626	84.8122
					0.000847691	86.8901	85.7341	85.6429	85.8715	85.3069
					0.000862964	85.6458	84.9875	84.7281	85.8957	84.7535
					0.000878238	85.6056	84.9634	84.9182	85.03	85.4321
					0.000893512	84.7348	84.4409	85.0031	84.7795	85.3405
					0.000908785	85.1641	84.6984	84.3118	86.3256	84.7353
					0.000924059	85.4697	84.8818	84.2951	84.9688	85.4751
					0.000939333	85.4574	84.8744	84.6633	86.0277	85.1387
					0.000954607	85.1239	84.6744	85.6064	85.0773	85.475
					0.00096988	87.0233	85.814	84.3685	85.7301	84.7353
					0.000992791	85.7523	85.0514	84.4225	85.6494	85.2639
					0.00102	86.2541	85.3525	84.795	85.5786	84.7978
					0.00105	86.5476	85.5286	84.7507	85.366	84.9034
					0.00108	85.9592	85.1755	85.0541	85.3423	85.1098
					0.00111	86.1475	85.2885	84.4392	84.8816	85.0547
					0.00115	85.4776	84.8866	84.4717	85.3209	85.2582
					0.00118	85.8388	85.1033	84.894	86.4274	84.5761
					0.00121	86.5551	85.5331	84.4267	85.2053	84.6801
					0.00124	85.7371	85.0423	84.9732	85.1648	85.0901
					0.00127	85.4374	84.8624	85.1291	85.3872	84
					0.0013	85.5454	84.9273	84.6373	85.3707	85.0257
					0.00133	85.632	84.9792	85.0824	84.5479	84.4494
					0.00136	85.6983	85.019	85.8414	84.8954	84.6144
					0.00139	85.4901	84.894	85.1207	85.276	85.0424
					0.00142	86.5013	85.5008	84.4875	84.7015	84.7184
					0.00145	85.3634	84.8181	84	84.3943	85.2825
					0.00148	85.8188	85.0913	84.5384	84.742	84.7611
					0.00151	86.4474	85.4685	85.0766	85.1011	85.6648
					0.00154	85.6907	85.0144	84.3826	85.3774	84.8333
					0.00157	85.1164	84.6698	85.054	84.5479	84.3162
					0.0016	85.7246	85.0348	84.5224	84.3797	84.353
					0.00163	86.8751	85.7251	85.3881	85.231	84.5135
					0.00166	85.4776	84.8866	84.2932	84.8549	84.6526
					0.0017	85.6044	84.9626	84.7933	85.5337	85.3498
					0.00173	85.4174	84.8504	85.3515	85.3542	85.1115
					0.00176	87.2966	85.978	84.8299	84.593	84.891
					0.00179	86.3206	85.3923	84.5524	85.6211	84.7778
					0.00182	84.5404	84.3243	85.099	85.2099	84.8698
					0.00185	85.1087	84.6652	85.3358	86.3022	84.908
					0.00188	86.7276	85.6365	85.9123	85.8057	85.0684
					0.00191	86.7209	85.6325	85.874	85.016	85.2855
					0.00194	86.2467	85.348	85.3826	85.4745	85.5777
					0.00197	84.5403	84.3242	85.5581	85.2688	85.5827
					0.002	85.8715	85.1229	86.5158	85.2973	85.7505
					0.00203	85.6105	84.9663	86.3032	85.7606	85.4171
					0.00206	86.4273	85.4564	85.8614	85.725	85.5899
					0.00209	86.7284	85.637	85.6899	84.6702	85.373
					0.00212	86.3934	85.4361	85.8373	85.231	85.9859
					0.00215	85.4283	84.857	85.2748	85.3159	85.8178
					0.00218	85.7834	85.0701	85.3073	85.9049	86.4139
					0.00221	85.9518	85.1711	85.4957	84.9782	86.087
					0.00225	84.6947	84.4168	85.2452	85.1766	85.544
					0.00228	85.7246	85.0348	84.9733	85.4677	85.4478
					0.00231	85.623	84.9738	85.7324	85.0608	85.1648
					0.00234	86.2979	85.3788	84.4516	85.5835	85.1648
					0.00237	85.6583	84.995	85.2891	84.5993	84.9693
					0.0024	85.3758	84.8255	85.0708	85.4721	85.5439
					0.00243	85.033	84.6198	85.8442	85.5336	85.7674
					0.00246	85.85	85.11	85.7424	85.4296	85.7794
					0.00249	85.6306	84.9783	85.3783	85.1317	85.3974
					0.00252	86.9218	85.7531	85.3258	85.77	85.1449
					0.00255	85.8916	85.135	85.4716	85.8742	85.972
					0.00258	85.436	84.8616	85.1233	86.4343	85.4797
					0.00261	86.0182	85.2109	85.8415	86.5363	85.5271
					0.00264	86.1714	85.3028	85.6941	85.8622	85.9234
					0.00267	86.4921	85.4953	86.7086	85.2239	86.2644
					0.0027	86.3796	85.4278	85.6093	85.6211	85.5991
					0.00273	86.5942	85.5565	85.4391	85.6163	84.645
					0.00276	85.328	84.7968	85.3015	85.633	85.6787
					0.0028	84.8461	84.5077	85.1175	86.4438	85.9019
					0.00283	86.6068	85.564	84.7958	85.874	85.5105
					0.00286	85.7973	85.0784	84.7007	85.6281	85.1956
					0.00289	85.657	84.9942	85.0608	85.9354	85.9692
					0.00292	85.6366	84.982	84.915	86.6637	85.775
					0.00296	85.4059	84.8435	84.9978	86.8187	85.7842
					0.00302	85.7302	85.0382	85.1034	85.5028	85.587
					0.00309	85.5766	84.9459	85.4058	86.4817	85.7468
					0.00315	85.8229	85.0937	85.5771	86.2074	85.9897
					0.00321	86.3087	85.3852	85.8188	87.0091	85.8515
					0.00327	86.2446	85.3467	85.8251	87.0019	86.3118
					0.00333	85.8092	85.0855	86.1686	87.2621	86.4411
					0.00339	85.9173	85.1504	85.704	86.8353	85.9281
					0.00345	86.3952	85.4371	85.7875	86.7891	86.6874
					0.00351	85.8669	85.1201	85.6927	86.8649	86.565
					0.00357	85.8099	85.0859	85.2109	86.4841	86.6729
					0.00364	86.6019	85.5611	85.3696	86.4663	86.5795
					0.0037	86.362	85.4172	85.5652	86.6071	85.9197
					0.00376	85.9259	85.1555	86.0468	86.5468	86.172
					0.00382	86.4286	85.4572	86.1645	86.9157	86.5276
					0.00388	85.8331	85.0998	86.4272	86.4143	85.9617
					0.00394	86.1537	85.2922	86.4861	86.3517	86.4916
					0.004	86.2277	85.3366	86.2998	86.4167	86.5023
					0.00406	85.9397	85.1638	86.0157	86.6414	86.1743
					0.00412	86.1883	85.313	86.2474	85.9484	86.5146
					0.00418	85.6655	84.9993	85.6522	85.9402	86.8257
					0.00425	86.6425	85.5855	85.551	86.6059	86.6141
					0.00431	86.3845	85.4307	85.4935	87.1334	87.0154
					0.00437	85.4238	84.8543	85.9874	86.587	86.6514
					0.00443	86.1373	85.2824	86.4025	86.1093	86.2356
					0.00449	86.3508	85.4104	85.7869	86.5267	86.4818
					0.00455	85.966	85.1796	85.7932	86.2216	87.0598
					0.00461	85.8217	85.093	86.1836	86.134	86.8243
					0.00467	86.2001	85.32	86.5655	86.3339	86.8459
					0.00473	85.6949	85.0169	86.5166	86.5776	87.3085
					0.0048	85.651	84.9906	85.4397	86.6639	87.1632
					0.00486	86.8727	85.7236	85.969	86.5527	87.1053
					0.00492	86.0371	85.2223	86.1226	87.047	87.0888
					0.00498	85.7437	85.0462	86.1574	86.36	86.5622
					0.00504	85.9021	85.1413	86.4245	86.8211	87.2052
					0.0051	86.3243	85.3946	86.2417	86.8342	87.7267
					0.00516	87.1503	85.8902	86.8136	86.6166	86.8651
					0.00522	85.7552	85.0531	86.5089	87.1689	87.1762
					0.00528	86.7454	85.6473	86.2821	86.7349	87.1463
					0.00535	86.5817	85.549	85.9966	87.3451	87.2893
					0.00541	86.1336	85.2802	86.3084	87.2659	87.7135
					0.00547	86.404	85.4424	86.4004	86.4817	87.3914
					0.00553	87.5991	86.1594	86.6293	87.3899	87.2435
					0.00559	86.6445	85.5867	86.6265	87.0945	87.4576
					0.00565	86.431	85.4586	86.7187	87.4609	87.598
					0.00571	86.4066	85.444	86.4706	87.0046	87.3698
					0.00577	86.0758	85.2455	86.6931	87.1748	87.3853
					0.00583	86.3696	85.4217	86.8298	86.9985	87.2447
					0.0059	86.4374	85.4624	87.0658	86.8838	87.2845
					0.00596	86.0388	85.2233	86.4232	86.6532	87.2328
					0.00602	85.7708	85.0625	86.0454	87.9012	87.312
					0.00608	86.4135	85.4481	87.0141	87.1335	86.6235
					0.00614	87.0901	85.854	86.3643	86.6059	87.4731
					0.0062	86.2396	85.3438	86.0546	87.4457	87.3878
					0.00626	87.0631	85.8379	87.165	87.5923	87.2184
					0.00632	86.3268	85.3961	86.5742	86.4155	87.58
					0.00638	86.3902	85.4341	86.6195	87.4102	87.7747
					0.00645	86.8886	85.7331	86.338	87.3842	87.2471
					0.00651	87.4071	86.0443	86.5295	87.1618	87.5644
					0.00657	86.5465	85.5279	86.6719	87.4245	87.8215
					0.00663	86.3601	85.4161	86.7335	87.8966	88.0392
					0.00669	86.1522	85.2913	86.6711	87.4516	87.4429
					0.00675	86.185	85.311	86.0377	87.1169	87.7628
					0.00681	87.1629	85.8977	86.0497	88.2915	87.4502
					0.0069	86.6426	85.5856	86.2414	87.0862	87.7525
					0.00703	86.4545	85.4727	86.6329	87.4552	87.9381
					0.00715	86.4109	85.4466	86.8098	87.7445	88.0163
					0.00727	86.8124	85.6874	86.7446	87.6038	87.7795
					0.00739	86.7691	85.6615	86.505	87.337	87.8299
					0.00751	86.8294	85.6977	86.9828	87.9752	87.961
					0.00764	87.7548	86.2528	86.5799	88.1059	87.9953
					0.00776	87.1639	85.8983	86.6578	87.6375	87.6868
					0.00788	86.6047	85.5628	87.2327	87.9943	88.0486
					0.008	86.4769	85.4861	86.9849	87.4329	88.3481
					0.00813	86.2179	85.3307	87.2426	88.2125	88.0698
					0.00825	86.9744	85.7846	87.6425	88.2846	88.1467
					0.00837	86.8695	85.7217	87.3791	87.9943	88.4268
					0.00849	86.4132	85.4479	87.2763	87.6837	88.6629
					0.00861	86.286	85.3716	86.9116	87.9217	88.7965
					0.00874	86.81	85.686	86.944	87.7578	88.2687
					0.00886	86.6511	85.5907	86.8936	88.2376	88.2062
					0.00898	86.6505	85.5903	87.2526	87.9991	88.5825
					0.0091	87.1528	85.8917	87.1689	88.347	88.392
					0.00923	86.9485	85.7691	87.1509	87.798	88.8632
					0.00935	87.1261	85.8756	87.0893	88.2352	89.0363
					0.00947	86.1193	85.2716	86.9273	87.9945	88.5441
					0.00959	86.4088	85.4453	87.327	88.2731	88.541
					0.00971	86.7623	85.6574	87.3665	88.2386	88.7455
					0.00984	86.9394	85.7636	87.4906	88.1229	89.0766
					0.00996	87.0804	85.8482	87.5168	88.6554	88.6577
					0.01008	86.7488	85.6493	87.2779	88.7245	88.9829
					0.0102	86.2867	85.372	87.2872	88.5637	89.0166
					0.01033	86.687	85.6122	87.8448	88.7589	89.0166
					0.01045	86.9461	85.7676	87.7979	88.4081	89.2547
					0.01057	86.6964	85.6178	87.514	88.6814	89.3569
					0.01069	86.9363	85.7618	87.5413	89.0707	89.2132
					0.01081	86.551	85.5306	87.4595	88.6495	89.0551
					0.01094	86.9897	85.7938	87.8224	88.743	89.3227
					0.01106	87.1985	85.9191	88.2194	88.6064	89.0937
					0.01118	87.1234	85.8741	87.6542	88.4331	89.2673
					0.0113	86.2747	85.3648	87.6569	88.9443	89.2037
					0.01142	86.9624	85.7774	87.4131	88.6272	89.5266
					0.01155	86.9976	85.7985	87.9659	89.1845	89.6582
					0.01167	86.9944	85.7966	87.8881	88.8685	89.4826
					0.01179	87.3175	85.9905	88.0714	89.1543	89.3679
					0.01191	87.0961	85.8577	87.959	88.878	89.6955
					0.01204	86.5586	85.5352	87.824	89.0598	89.972
					0.01216	87.1683	85.901	88.2189	89.0963	89.9198
					0.01228	86.5316	85.519	87.6318	89.0661	89.948
					0.0124	86.0759	85.2456	88.0239	89.5025	89.7665
					0.01252	86.7863	85.6718	87.8901	89.2403	89.3979
					0.01265	86.5353	85.5212	88.305	89.722	89.8804
					0.01277	86.3376	85.4025	88.2113	89.4441	90.027
					0.01289	87.1025	85.8615	88.0264	89.5041	89.774
					0.01301	87.4627	86.0776	87.853	89.4196	89.7479
					0.01314	86.3906	85.4343	88.184	89.621	90.0968
					0.01326	87.3992	86.0395	88.1076	89.9958	89.6952
					0.01338	86.7253	85.6352	88.8834	89.7344	90.1792
					0.0135	87.089	85.8534	88.0769	89.2618	89.7332
					0.01362	87.0252	85.8151	88.3602	90.0136	89.9786
					0.01375	86.7002	85.6201	88.4745	89.6453	90.0158
					0.01387	86.6415	85.5849	88.3668	89.6929	89.919
					0.01399	87.3254	85.9952	88.4554	90.0833	90.4258
					0.01411	87.1704	85.9023	88.7101	89.7053	90.2605
					0.01424	86.5859	85.5515	88.486	90.2547	90.5613
					0.01436	87.5021	86.1013	88.3382	89.5562	90.2245
					0.01448	86.9596	85.7758	88.3905	90.1768	90.818
					0.0146	86.6925	85.6155	88.2548	89.3209	90.5095
					0.01478	86.9278	85.7567	88.2513	90.3032	90.5396
					0.01503	87.1946	85.9168	88.415	89.7773	90.6119
					0.01527	87.1367	85.882	88.5026	90.5495	90.9067
					0.01552	87.1445	85.8867	88.2399	90.3796	90.7777
					0.01576	87.1151	85.8691	88.6181	90.3583	91.1819
					0.01601	87.2665	85.9599	88.8356	90.1948	90.8341
					0.01625	87.3865	86.0319	88.7357	90.195	91.1558
					0.0165	86.9961	85.7977	88.9207	90.42	91.128
					0.01674	87.1185	85.8711	88.6942	90.7422	91.0772
					0.01698	87.6098	86.1659	88.7089	90.2408	91.4787
					0.01723	87.5738	86.1443	88.6118	90.2507	91.311
					0.01747	87.1774	85.9064	88.963	90.5926	91.5503
					0.01772	87.2929	85.9757	89.0555	90.3804	91.5125
					0.01796	87.6521	86.1912	89.2307	90.4633	91.8717
					0.01821	87.4506	86.0704	89.067	90.7768	91.7734
					0.01845	87.337	86.0022	89.1639	90.9256	91.7676
					0.0187	86.9206	85.7524	89.2367	90.8422	91.8359
					0.01894	87.5463	86.1278	88.8698	91.1929	92.0348
					0.01918	87.2783	85.967	89.1216	91.1357	91.8366
					0.01943	87.5318	86.1191	89.0594	91.0199	92.1561
					0.01967	87.1658	85.8995	89.6009	90.8384	92.4989
					0.01992	87.3964	86.0379	89.5146	90.9915	92.0498
					0.02016	87.3959	86.0375	89.344	91.2663	92.3619
					0.02041	87.9298	86.3579	89.4688	91.2292	92.2892
					0.02065	87.1555	85.8933	89.5759	91.4118	92.3377
					0.02089	87.8442	86.3065	89.3841	91.2845	92.5461
					0.02114	87.5403	86.1242	89.5047	91.3703	92.5152
					0.02138	87.1886	85.9132	89.6635	91.46	92.3134
					0.02163	87.4431	86.0659	89.6004	91.3325	92.5945
					0.02187	87.3329	85.9998	89.1586	91.5124	92.6283
					0.02212	87.1512	85.8907	89.4384	91.7139	92.1305
					0.02236	87.9943	86.3966	89.5457	91.9353	92.3052
					0.02261	87.5386	86.1232	89.9204	91.2211	92.7361
					0.02285	86.8737	85.7242	89.3584	91.7574	92.8589
					0.02309	87.9841	86.3905	89.6515	91.85	92.8435
					0.02334	87.1823	85.9094	89.6668	91.5174	93.0858
					0.02358	87.3628	86.0177	89.7236	91.527	93.2344
					0.02383	87.7249	86.235	89.6909	91.9126	92.961
					0.02407	87.4235	86.0541	89.8994	91.6226	93.0719
					0.02432	87.6158	86.1694	90.0236	91.7113	93.0595
					0.02456	87.97	86.382	89.7792	91.701	93.3883
					0.0248	88.0314	86.4189	89.9818	91.9391	93.5751
					0.02505	87.4353	86.0612	90.3328	92.239	92.9736
					0.02529	88.1039	86.4623	90.0298	92.0747	93.6171
					0.02554	87.4292	86.0575	90.1227	92.3667	93.3065
					0.02578	87.3362	86.0017	90.2829	92.3557	93.7529
					0.02603	87.9723	86.3834	90.0826	92.3218	93.9949
					0.02627	87.86	86.316	89.973	92.4386	93.8669
					0.02652	87.5209	86.1126	90.4632	92.4474	93.6916
					0.02676	87.7346	86.2407	90.3573	92.8489	93.6579
					0.027	87.6493	86.1896	90.1858	92.5069	93.6694
					0.02725	87.7839	86.2703	90.0399	92.5646	93.8486
					0.02749	87.957	86.3742	90.3726	92.6926	93.7959
					0.02774	87.6583	86.195	90.4714	92.7111	93.964
					0.02798	87.8002	86.2801	90.2768	92.8663	93.9449
					0.02823	88.1411	86.4847	90.2896	92.636	94.1197
					0.02847	87.9179	86.3507	90.2311	92.6266	94.0567
					0.02871	88.3379	86.6027	90.0963	92.4788	93.9183
					0.02896	87.7083	86.225	90.7983	92.6659	94.2223
					0.0292	87.4	86.04	90.5872	92.6268	94.2485
					0.02945	88.1708	86.5025	90.4624	92.4641	94.1996
					0.02969	87.6646	86.1987	90.4896	92.8691	94.5343
					0.02994	87.9682	86.3809	90.9439	92.9295	94.1208
					0.03018	87.8889	86.3333	90.7058	93.0311	94.027
					0.03055	87.8555	86.3133	90.7579	93.0721	94.5189
					0.03104	87.936	86.3616	90.6509	92.984	94.3695
					0.03152	87.6043	86.1626	90.736	93.115	94.7743
					0.03201	87.9339	86.3603	90.9574	93.2166	94.429
					0.0325	88.0276	86.4166	91.0354	93.4227	94.8947
					0.03299	87.9713	86.3828	90.7013	93.2342	94.893
					0.03348	87.7194	86.2317	91.0147	93.4694	94.996
					0.03397	87.9372	86.3623	91.0811	93.1513	94.9557
					0.03446	87.9528	86.3717	90.8062	93.5203	94.838
					0.03495	87.9737	86.3842	90.9295	93.5684	95.1913
					0.03543	87.8653	86.3192	91.195	93.6335	95.198
					0.03592	88.1244	86.4746	91.0258	93.6748	95.3425
					0.03641	88.1319	86.4791	91.0804	94.0165	95.2475
					0.0369	88.206	86.5236	91.249	93.6056	95.4461
					0.03739	88.0183	86.411	91.4964	93.7175	95.4565
					0.03788	88.0784	86.447	91.4738	94.1181	95.6942
					0.03837	88.0549	86.4329	91.5651	93.9009	95.5898
					0.03886	88.2331	86.5398	91.7589	93.8504	95.5896
					0.03935	87.9941	86.3965	91.4273	93.788	95.64
					0.03983	88.356	86.6136	91.6058	94.1092	95.7822
					0.04032	88.2212	86.5327	91.3846	94.3057	96.0784
					0.04081	88.2306	86.5383	91.5857	94.0596	95.9592
					0.0413	88.1806	86.5084	91.7591	94.2728	95.9943
					0.04179	87.9879	86.3927	91.7422	93.877	96.1236
					0.04228	88.3881	86.6329	91.5687	94.3594	96.1442
					0.04277	87.9543	86.3726	91.8178	94.4126	96.1984
					0.04326	88.1175	86.4705	91.866	94.4066	96.4788
					0.04374	87.8912	86.3347	91.8436	94.4602	96.3768
					0.04423	88.257	86.5542	91.8508	94.4552	96.2929
					0.04472	88.4686	86.6812	91.873	94.63	96.3331
					0.04521	88.409	86.6454	91.9789	94.7361	96.5255
					0.0457	88.4571	86.6743	91.9878	94.6642	96.7864
					0.04619	88.26	86.556	92.1112	94.725	96.7514
					0.04668	88.3399	86.6039	92.2216	94.8981	96.5492
					0.04717	88.2511	86.5507	91.954	94.9092	96.8774
					0.04765	88.4061	86.6436	92.0315	94.7441	96.5785
					0.04814	88.1797	86.5078	92.2626	94.9089	96.9132
					0.04863	88.6203	86.7722	91.8297	94.8363	97.1006
					0.04912	88.5972	86.7583	92.3821	94.8045	97.1907
					0.04961	88.1991	86.5195	92.0497	94.9656	96.9405
					0.0501	88.5641	86.7385	91.8696	94.7923	97.0035
					0.05059	88.0676	86.4406	92.0903	94.8807	97.0767
					0.05108	88.3436	86.6061	92.3237	95.3029	97.1254
					0.05156	88.2929	86.5757	92.3019	95.1673	97.1081
					0.05205	88.3805	86.6283	92.5119	94.9831	97.0345
					0.05254	88.3781	86.6269	92.0586	95.3746	97.4349
					0.05303	88.1858	86.5115	92.3776	95.1204	97.1896
					0.05352	88.1859	86.5115	92.3409	95.1482	97.133
					0.05401	88.1124	86.4674	92.5276	95.2371	97.2672
					0.0545	88.4983	86.699	92.5734	95.2694	97.4228
					0.05499	88.1314	86.4788	92.6448	95.2414	97.4613
					0.05547	88.3935	86.6361	92.3532	95.3551	97.3374
					0.05596	88.221	86.5326	92.5106	95.5343	97.6368
					0.05645	88.3513	86.6108	92.4689	95.4273	97.5692
					0.05694	88.4285	86.6571	92.6098	95.1099	97.4335
					0.05743	88.106	86.4636	92.632	95.3699	97.6159
					0.05792	88.5219	86.7131	92.656	95.3693	97.5912
					0.05841	88.694	86.8164	92.592	95.4047	97.6176
					0.0589	88.5455	86.7273	92.7	95.3735	97.6912
					0.05938	88.4563	86.6738	92.5473	95.606	97.8254
					0.05987	88.1339	86.4803	92.731	95.5959	97.9535
					0.06036	88.4295	86.6577	92.7953	95.4009	97.9354
					0.06085	88.6664	86.7999	92.595	95.3615	97.7961
					0.06134	88.4933	86.696	92.777	95.7055	97.9348
					0.06207	88.3278	86.5967	92.6387	95.6919	97.9459
					0.06305	88.4943	86.6966	92.8087	95.6225	98.123
					0.06403	88.5059	86.7035	92.7244	95.706	98.1989
					0.065	88.5656	86.7394	92.8303	95.7788	98.0571
					0.06598	88.5529	86.7318	92.7889	95.7736	98.1433
					0.06696	88.5878	86.7527	92.8479	95.6781	98.3818
					0.06794	88.646	86.7876	92.9712	95.6928	98.2624
					0.06891	88.3995	86.6397	92.9074	95.9165	98.2685
					0.06989	88.3896	86.6338	93.0085	95.9804	98.3646
					0.07087	88.5464	86.7278	93.1782	95.9262	98.1644
					0.07185	88.6802	86.8081	93.0854	95.7889	98.4146
					0.07283	88.5799	86.7479	93.1163	95.9957	98.6454
					0.0738	88.641	86.7846	93.1767	95.9084	98.4538
					0.07478	88.6721	86.8033	93.1991	96.2156	98.6131
					0.07576	88.4962	86.6977	93.339	95.931	98.693
					0.07674	88.5479	86.7287	93.1527	96.0906	98.7143
					0.07771	88.5296	86.7177	93.2266	96.0548	98.7703
					0.07869	88.6909	86.8145	93.3201	95.9814	98.881
					0.07967	88.9595	86.9757	93.2526	96.0695	98.9366
					0.08065	88.8267	86.896	93.2598	96.1211	98.7852
					0.08162	88.8523	86.9114	93.3691	96.2013	98.9358
					0.0826	88.6093	86.7656	93.239	96.2602	98.9489
					0.08358	88.5126	86.7076	93.3756	96.2445	98.8808
					0.08456	88.4675	86.6805	93.3501	96.1691	98.8122
					0.08553	88.6211	86.7727	93.4513	96.1788	98.996
					0.08651	88.5452	86.7271	93.2791	96.4677	98.9719
					0.08749	88.7158	86.8295	93.2126	96.2888	99.0231
					0.08847	88.7512	86.8508	93.4799	96.4695	99.0681
					0.08944	88.8231	86.8939	93.3812	96.4166	99.0339
					0.09042	89	87	93.4059	96.4099	99.063
					0.0914	88.6281	86.7768	93.3843	96.2734	99.0063
					0.09238	88.7344	86.8406	93.5169	96.2813	99.2361
					0.09335	88.7788	86.8673	93.5262	96.4268	99.0962
					0.09433	88.5133	86.708	93.4815	96.2607	99.1373
					0.09531	88.6426	86.7856	93.6665	96.3293	99.1663
					0.09629	88.7659	86.8595	93.3896	96.3855	99.193
					0.09726	88.7986	86.8791	93.5318	96.4619	99.0747
					0.09824	88.7268	86.8361	93.6138	96.5065	99.1914
					0.09922	88.8162	86.8897	93.626	96.5302	99.263
					0.1002	88.7422	86.8453	93.5888	96.5497	99.356
					0.10117	88.7121	86.8272	93.6624	96.5451	99.2613
					0.10215	88.5444	86.7267	93.5388	96.4304	99.4838
					0.10313	88.749	86.8494	93.5628	96.549	99.3973
					0.10411	88.656	86.7936	93.751	96.5761	99.2601
					0.10508	88.805	86.883	93.6183	96.4984	99.3313
					0.10606	88.907	86.9442	93.7452	96.6562	99.3608
					0.10704	88.8515	86.9109	93.6738	96.6434	99.3857
					0.10802	88.789	86.8734	93.5341	96.6993	99.4425
					0.10899	88.8992	86.9395	93.7048	96.6821	99.5363
					0.10997	88.7424	86.8454	93.7031	96.8176	99.4347
					0.11095	88.5752	86.7451	93.5925	96.7284	99.3871
					0.11193	88.9429	86.9657	93.8533	96.5782	99.5202
					0.1129	88.8297	86.8978	93.8058	96.5839	99.4926
					0.11388	88.6326	86.7796	93.6685	96.644	99.4512
					0.11486	88.6957	86.8174	93.8164	96.5722	99.4928
					0.11584	88.72	86.832	93.7321	96.6475	99.4956
					0.11681	88.7731	86.8638	93.7842	96.6782	99.644
					0.11779	88.8773	86.9264	93.5927	96.5769	99.5315
					0.11877	88.6366	86.7819	93.6424	96.5957	99.6292
					0.11975	88.6828	86.8097	93.8803	96.7899	99.5432
					0.12072	88.7447	86.8468	93.8361	96.7672	99.5735
					0.1217	88.8165	86.8899	93.6557	96.7434	99.5129
					0.12268	88.8922	86.9353	93.7558	96.7259	99.5322
					0.12366	88.6586	86.7951	93.7985	96.6115	99.4767
					0.12512	88.7163	86.8298	93.8266	96.7413	99.6162
					0.12708	88.7479	86.8487	93.8322	96.7621	99.6549
					0.12903	88.6886	86.8132	93.718	96.7214	99.582
					0.13099	88.7143	86.8286	93.767	96.8896	99.6671
					0.13294	88.7569	86.8542	93.8118	96.6852	99.658
					0.1349	88.6855	86.8113	93.6727	96.7484	99.6553
					0.13685	88.7849	86.871	93.8472	96.7398	99.7042
					0.13881	88.7514	86.8508	93.8559	96.8386	99.7598
					0.14076	88.7217	86.833	93.8199	96.8504	99.684
					0.14272	88.6589	86.7954	93.7196	96.9485	99.6365
					0.14467	88.7473	86.8484	93.7065	96.7959	99.6694
					0.14663	88.8214	86.8928	93.7615	96.8062	99.6593
					0.14858	88.8231	86.8939	93.7521	96.7373	99.8062
					0.15054	88.7819	86.8691	93.8523	96.7636	99.7485
					0.15249	88.6507	86.7904	93.7935	96.7353	99.747
					0.15445	88.7349	86.841	93.7917	96.9132	99.8628
					0.1564	88.7913	86.8748	93.771	96.7029	99.8655
					0.15836	88.8113	86.8868	93.8368	96.7048	99.8854
					0.16031	88.701	86.8206	93.7941	96.8396	99.8663
					0.16227	88.6839	86.8103	93.8298	96.8727	99.882
					0.16422	88.7267	86.836	93.7328	96.8926	99.8726
					0.16618	88.6613	86.7968	93.8283	96.909	99.863
					0.16813	88.6859	86.8115	93.8386	96.8186	99.9528
					0.17009	88.6986	86.8192	93.7584	96.8579	99.9675
					0.17204	88.7074	86.8245	93.8976	96.6321	99.7807
					0.174	88.6275	86.7765	93.7167	96.8835	99.8721
					0.17595	88.8015	86.8809	93.8379	96.8756	99.9117
					0.17791	88.7338	86.8403	93.8687	96.8501	99.7937
					0.17986	88.6459	86.7876	93.8045	97	99.8396
					0.18182	88.8482	86.9089	93.9695	96.8947	99.851
					0.18377	88.6741	86.8045	93.929	96.7515	99.9029
					0.18573	88.6232	86.7739	93.8832	96.7854	99.8269
					0.18768	88.9318	86.9591	93.9116	96.8228	99.762
					0.18964	88.6604	86.7963	93.8709	96.7785	99.8425
					0.19159	88.9038	86.9423	93.7675	96.9395	99.8657
					0.19355	88.8787	86.9272	93.788	96.9127	99.785
					0.1955	88.8153	86.8892	93.841	96.8232	99.8499
					0.19746	88.7421	86.8453	93.8691	96.8073	99.8851
					0.19941	88.6494	86.7896	93.9558	96.9397	99.801
					0.20137	88.7096	86.8257	94	96.855	99.7198
					0.20332	88.8604	86.9162	93.8726	96.983	99.8765
					0.20528	88.7081	86.8249	93.8022	96.8318	99.8268
					0.20723	88.6899	86.814	93.7551	96.8895	99.8535
					0.20919	88.6316	86.779	93.7638	96.8297	99.8811
					0.21114	88.8185	86.8911	93.8213	96.8953	99.8738
					0.2131	88.7912	86.8747	93.8527	96.9542	99.8591
					0.21505	88.8031	86.8818	93.8306	96.9189	99.8809
					0.21701	88.8516	86.9109	93.8538	96.8776	99.7586
					0.21896	88.8213	86.8928	93.8912	96.8584	99.9666
					0.22092	88.6793	86.8076	93.718	96.8117	100
					0.22287	88.7177	86.8306	93.8455	96.8635	99.8115
					0.22483	88.6544	86.7926	93.7775	96.8164	99.8486
					0.22678	88.8715	86.9229	93.9241	96.883	99.7565
					0.22874	88.6285	86.7771	93.7531	96.8781	99.9299
					0.23069	88.6407	86.7844	93.9272	96.9169	99.8957
					0.23265	88.6619	86.7971	93.9019	96.8763	99.9186
					0.2346	88.6217	86.773	93.8136	96.7617	99.8897
					0.23656	88.7453	86.8472	93.8397	96.8892	99.9016
					0.23851	88.6389	86.7833	93.8397	96.7964	99.7853
					0.24047	88.7794	86.8676	93.8438	96.9416	99.8798
					0.24242	88.7455	86.8473	93.8156	96.7862	99.9177
					0.24438	88.7577	86.8546	93.8578	96.8865	99.8786
					0.24633	88.6771	86.8063	93.8001	96.7778	99.9406
					0.24829	88.6978	86.8187	93.8789	96.9733	99.8408
					0.25122	88.7603	86.8562	93.8951	96.8269	99.8474
					0.25513	88.8463	86.9078	93.8542	96.8872	99.8518
					0.25904	88.8612	86.9167	93.8063	96.84	99.8214
					0.26295	88.7096	86.8258	93.8243	96.8944	99.8217
					0.26686	88.8233	86.894	93.8196	96.8456	99.8699
					0.27077	88.6985	86.8191	93.7743	96.8205	99.8636
					0.27468	88.6984	86.8191	93.9237	96.8315	99.814
					0.27859	88.7106	86.8264	93.81	96.8535	99.8324
					0.2825	88.7324	86.8394	93.9438	96.8462	99.9296
					0.28641	88.7582	86.8549	93.865	96.9162	99.8736
					0.29032	88.6489	86.7893	93.7652	96.9208	99.817
					0.29423	88.8247	86.8948	93.7896	96.9425	99.8263
					0.29814	88.8229	86.8937	93.8743	96.8382	99.9013
					0.30205	88.743	86.8458	93.8495	96.8097	99.8727
					0.30596	88.7483	86.849	93.8388	96.883	99.7936
					0.30987	88.8358	86.9015	93.8501	96.8184	99.8171
					0.31378	88.7273	86.8364	93.8386	96.836	99.9342
					0.31769	88.7005	86.8203	93.8595	96.8736	99.8617
					0.3216	88.6571	86.7943	93.8605	96.8535	99.8415
					0.32551	88.7758	86.8655	93.8604	96.8646	99.8288
					0.32942	88.7786	86.8671	93.877	96.9471	99.8539
					0.33333	88.6538	86.7923	93.8683	96.8583	99.7959
					0.33724	88.687	86.8122	93.8832	96.8443	99.8482
					0.34115	88.7493	86.8496	93.767	96.9304	99.7609
					0.34506	88.6827	86.8096	93.8246	96.8953	99.8126
					0.34897	88.8477	86.9086	93.8477	96.8321	99.8352
					0.35288	88.6496	86.7898	93.8837	96.9132	99.8408
					0.35679	88.7626	86.8576	93.8729	96.8389	99.808
					0.3607	88.7526	86.8516	93.8018	96.7502	99.7887
					0.36461	88.6724	86.8034	93.82	96.8537	99.7559
					0.36852	88.6491	86.7895	93.8356	96.8436	99.8079
					0.37243	88.6915	86.8149	93.8142	96.7572	99.79
					0.37634	88.7376	86.8425	93.7724	96.8546	99.8629
					0.38025	88.7913	86.8748	93.8637	96.9076	99.806
					0.38416	88.7793	86.8676	93.8155	96.8027	99.8679
					0.38807	88.7572	86.8543	93.8754	96.8547	99.7991
					0.39198	88.6602	86.7961	93.8358	96.8572	99.8039
					0.39589	88.69	86.814	93.8794	96.9198	99.8249
					0.3998	88.7401	86.8441	93.8523	96.8323	99.9258
					0.40371	88.7505	86.8503	93.8369	96.8684	99.7809
					0.40762	88.7507	86.8504	93.8166	96.886	99.7662
					0.41153	88.6169	86.7701	93.7388	96.7405	99.7902
					0.41544	88.724	86.8344	93.8638	96.7969	99.8608
					0.41935	88.763	86.8578	93.9016	96.8649	99.8582
					0.42326	88.788	86.8728	93.8305	96.8557	99.8563
					0.42717	88.685	86.811	93.8757	96.9181	99.8084
					0.43109	88.6	86.76	93.8012	96.896	99.7993
					0.435	88.6296	86.7778	93.8806	96.8154	99.8083
					0.43891	88.8024	86.8814	93.8011	96.7866	99.734
					0.44282	88.6715	86.8029	93.7819	96.8909	99.8068
					0.44673	88.6933	86.816	93.8235	96.8016	99.7629
					0.45064	88.6805	86.8083	93.8352	96.8806	99.7298
					0.45455	88.7425	86.8455	93.858	96.9207	99.8391
					0.45846	88.6748	86.8049	93.7783	96.888	99.7936
					0.46237	88.626	86.7756	93.7759	96.8981	99.8831
					0.46628	88.71	86.826	93.7762	96.8193	99.7899
					0.47019	88.695	86.817	93.7936	96.8479	99.7524
					0.4741	88.7504	86.8502	93.7789	96.83	99.7042
					0.47801	88.6701	86.802	93.825	96.8533	99.7654
					0.48192	88.6243	86.7746	93.833	96.8692	99.7329
					0.48583	88.734	86.8404	93.7995	96.8957	99.8127
					0.48974	88.674	86.8044	93.8242	96.8911	99.7913
					0.49365	88.7	86.82	93.8351	96.7942	99.7459
					0.49756	88.7664	86.8598	93.8165	96.8207	99.7953
					0.50342	88.7152	86.8291	93.8653	96.8311	99.7588
					0.51124	88.7313	86.8388	93.7899	96.8356	99.7924
					0.51906	88.6582	86.7949	93.8542	96.8227	99.7647
					0.52688	88.6028	86.7617	93.8326	96.796	99.7396
					0.5347	88.5943	86.7566	93.8485	96.8486	99.7103
					0.54252	88.6356	86.7814	93.7666	96.7992	99.739
					0.55034	88.7314	86.8389	93.9098	96.7621	99.7517
					0.55816	88.7286	86.8371	93.8399	96.8256	99.7365
					0.56598	88.6842	86.8105	93.7978	96.8217	99.7403
					0.5738	88.564	86.7384	93.8125	96.836	99.727
					0.58162	88.7033	86.822	93.8201	96.8437	99.7276
					0.58944	88.6196	86.7717	93.8873	96.8938	99.7163
					0.59726	88.598	86.7588	93.7861	96.8287	99.6694
					0.60508	88.6397	86.7838	93.8183	96.8421	99.7721
					0.6129	88.6252	86.7751	93.8101	96.831	99.7151
					0.62072	88.705	86.823	93.8587	96.7731	99.7071
					0.62854	88.6578	86.7947	93.829	96.8106	99.7596
					0.63636	88.6637	86.7982	93.7822	96.8436	99.7015
					0.64418	88.6486	86.7892	93.7774	96.8139	99.7377
					0.652	88.6034	86.7621	93.7466	96.7734	99.7549
					0.65982	88.6121	86.7673	93.8783	96.7892	99.7462
					0.66764	88.6749	86.8049	93.7758	96.7835	99.7504
					0.67546	88.6301	86.778	93.8464	96.8081	99.7074
					0.68328	88.6385	86.7831	93.9022	96.7908	99.7118
					0.6911	88.5672	86.7403	93.8186	96.7621	99.7182
					0.69892	88.6183	86.7709	93.7825	96.839	99.6859
					0.70674	88.6401	86.784	93.807	96.8634	99.7351
					0.71457	88.5692	86.7415	93.8047	96.8705	99.7178
					0.72239	88.6711	86.8027	93.8238	96.7874	99.725
					0.73021	88.5766	86.746	93.7951	96.8628	99.7056
					0.73803	88.6485	86.7891	93.8268	96.8358	99.676
					0.74585	88.6642	86.7985	93.8106	96.7488	99.7572
					0.75367	88.557	86.7342	93.7796	96.864	99.6845
					0.76149	88.5978	86.7587	93.7939	96.7677	99.6396
					0.76931	88.686	86.8116	93.8037	96.8145	99.7729
					0.77713	88.6421	86.7853	93.7315	96.784	99.7022
					0.78495	88.6675	86.8005	93.8232	96.8228	99.6612
					0.79277	88.651	86.7906	93.7322	96.7413	99.6994
					0.80059	88.5344	86.7206	93.7771	96.7974	99.701
					0.80841	88.5604	86.7363	93.7736	96.8513	99.721
					0.81623	88.6274	86.7764	93.8424	96.8083	99.6539
					0.82405	88.6129	86.7678	93.7707	96.8199	99.6584
					0.83187	88.5973	86.7584	93.7834	96.7663	99.681
					0.83969	88.5676	86.7406	93.7408	96.7086	99.7031
					0.84751	88.5738	86.7443	93.809	96.813	99.6674
					0.85533	88.5929	86.7557	93.7751	96.8246	99.683
					0.86315	88.5989	86.7593	93.7491	96.8574	99.7088
					0.87097	88.5731	86.7438	93.7745	96.8624	99.6686
					0.87879	88.6082	86.7649	93.7578	96.7685	99.6359
					0.88661	88.6175	86.7705	93.8033	96.8234	99.6536
					0.89443	88.5995	86.7597	93.7705	96.7752	99.6713
					0.90225	88.6265	86.7759	93.7851	96.7538	99.7047
					0.91007	88.56	86.736	93.7438	96.8162	99.7396
					0.91789	88.5981	86.7588	93.8223	96.7829	99.6414
					0.92571	88.6069	86.7641	93.7853	96.7656	99.7234
					0.93353	88.5732	86.7439	93.8227	96.8153	99.6475
					0.94135	88.5119	86.7071	93.7949	96.8523	99.6509
					0.94917	88.6338	86.7803	93.8152	96.7922	99.6497
					0.95699	88.5764	86.7459	93.752	96.784	99.6672
					0.96481	88.5521	86.7313	93.7572	96.8047	99.6402
					0.97263	88.5056	86.7034	93.7777	96.7495	99.6593
					0.98045	88.5687	86.7412	93.7606	96.7751	99.6638
					0.98827	88.6085	86.7651	93.8019	96.7847	99.6513
					0.99609	88.515	86.709	93.7877	96.8136	99.6665

[truncated: 12 more sheets: Figure 4a, Figure 4b, Figure 4d, Figure S1, Figure S2a, Figure S2b, Figure S3a, Figure S3b, Figure S3c, Figure S3d, Figure S6b, Figure S6c]
